# Supplementary material for: Determinants of cervical cancer screening intention among reproductive age women in Ethiopia: A systematic review and meta-analysis
Source: PLoS One. 2024 Oct 31;19(10):e0312449. doi: 10.1371/journal.pone.0312449 (PMC11527304; doi:10.1371/journal.pone.0312449)
Supplement: S5 Table — (XLSX) [file pone.0312449.s005.xlsx]

## Sheet: Umbrella review
Author(Year of study)	Eligiblity	StudyRegion	Study area	Study setting	Study design	Sample size	Prevalecne p(%)	Study partcipants	OR (Possetive Attitude)	OR (Knowledge)	OR (Direct subjective Norm)	Data collectors	Date of data collection
Wollancho W. et al.(2020)	Included	Oromia	Gomma district	Community-based	Cross-sectional	422	57.3	Women aged between 15–45 years	1	1	1	BKL and WK	2024-12-01
Eshetu, H.B. et al.(2022)	Included	Amhara	Gondar	Community-based	Cross-sectional	425	38.5	Commercial sex workers	1	1	1	BKL and WK	2024-12-01
Bishaw G. et al.(2022)	Included	Amhara	East Gojjam	Facility-based	Cross-sectional	424	58.3	Woman living with HIV	6.25	3.22	3.32	BKL and WK	2024-12-01
Desta AA. et al.(2022)	Included	Oromia	Girar Jarso district	Community-based	Cross-sectional	855	46.7	Women aged 30–65 years	4.53	1	1	BKL and WK	13/1/2024
Tomas G. et al.(2020)	Included	Amhara	Debre Berhan town	Community-based	Cross-sectional	821	45.3	Women aged 30–49 years	3.24	1	3.42	BKL and WK	13/1/2024
Meried E. et al.(2020)	Included	Amhara	Dabat District	Community-based	Cross-sectional	790	17.1	Women aged 18 years and above	1	3.32	1	BKL and WK	16/1/2024
Alemnew A. et al.(2020)	Included	Amhara	Bahir Dar City	Community-based	Cross-sectional	832	55	Child Bearing Age Women	4.42	1	1.13	BKL and WK	16/1/2024
Berhe S. et al.(2023)	Included	Adiss Ababa	Adiss Ababa	Facility-based	Cross-sectional	460	44.1	Female healthcare professionals	1	4.64	1	BKL and WK	18/1/2024
Belete et al.(2015)	Included	Adiss Ababa	Adiss Ababa	Facility-based	Cross-sectional	333	62.7	HIV positive women	1	3.34	1	BKL and WK	18/1/2024

## Sheet: Institutional delivery
Author	publication year	odds ratio	upperci	lowerci
Gebeyaw B et al	2021	2.12	2.52	1.78
Akine E et al	2020	1.87	2.09	1.68
Nour et al	2020	1.86	3.49	0.99

## Sheet: travel to vaccination site
Author	publication year	odds ratio	upperci	lowerci
Gebeyaw B et al	2021	2.43	3	1.97
Nour et al	2020	1.74	4.89	0.62

## Sheet: received at least one antenatal
Author	publication year	oddsratio	upperci	lowerci
Gebeyaw B et al	2021	3.2	4.1	2.46
Akine E et al	2020	2.38	2.76	2.06
Nour et al	2020	3.11	5.88	1.64

## Sheet: good maternal knowledge
Author	publication year	oddsratio	upperci	lowerci
Gebeyaw B et al	2021	3.63	4.67	2.82
Akine E et al	2020	3.83	5.1	2.88
Nour et al	2020	6.18	12.43	3.07

## Sheet: urban areas
Author	publication year	oddsratio	upperci	lowerci
Gebeyaw B et al	2021	2	2.6	1.54
Akine E et al	2020	1.75	2.17	1.42
Nour et al	2020	2.11	4.45	1

## Sheet: maternal education
Author	publication year	oddsratio	upperci	lowerci	Variables
Akine E et al	2020	2.29	2.75	1.19	Maternal education
Nour et al	2020	2.4	3.72	1.62	Maternal education
Gebeyaw B et al	2021	2	2.6	1.54	Residence
Akine E et al	2020	1.75	2.17	1.42	Residence
Nour et al	2020	2.11	4.45	1	Residence
Gebeyaw B et al	2021	3.63	4.67	2.82	Maternal knowledge
Akine E et al	2020	3.83	5.1	2.88	Maternal knowledge
Nour et al	2020	6.18	12.43	3.07	Maternal knowledge
Gebeyaw B et al	2021	3.2	4.1	2.46	Received at least one antenatal
Akine E et al	2020	2.38	2.76	2.06	Received at least one antenatal
Nour et al	2020	3.11	5.88	1.64	Received at least one antenatal
Gebeyaw B et al	2021	2.43	3	1.97	Time to travel to vaccination site
Nour et al	2020	1.74	4.89	0.62	Time to travel to vaccination site
Gebeyaw B et al	2021	2.12	2.52	1.78	Institutional delivery
Akine E et al	2020	1.87	2.09	1.68	Institutional delivery
Nour et al	2020	1.86	3.49	0.99	Institutional delivery

## Sheet: TT vaccination
Author	publication year	OR	UC	LC
Akine E et al	2020	1.4	1.64	1.21
Nour et al	2020	4.8	7.75	2.99

## Sheet: schedule of vaccination
Author	publication year	OR	UC	LC
Akine E et al	2020	2.06	2.71	1.56
Nour et al	2020	2.46	1.35	4.59
